# Supplementary material for: Transdermal Delivery of Sonidegib via Iontophoresis from PEDOT:PSS/Gelatin Hydrogels for Basal Cell Carcinoma Skin Cancer
Source: Pharmaceutics. 2026 Apr 17;18(4):494. doi: 10.3390/pharmaceutics18040494 (PMC13119114; doi:10.3390/pharmaceutics18040494)
Supplement: Supplementary file 1 [file pharmaceutics-18-00494-s001.zip]

Archive with 1 entries (1 files):
- pharmaceutics-4213360-supplementary.pdf
